# Supplementary material for: Cloning and Expression of a Truncated Form of the p72 Protein of the African Swine Fever Virus (ASFV) for Application in an Efficient Indirect ELISA System
Source: Pathogens. 2025 May 29;14(6):542. doi: 10.3390/pathogens14060542 (PMC12196084; doi:10.3390/pathogens14060542)
Supplement: Supplementary file 1 [file pathogens-14-00542-s001.zip]

Archive with 2 entries (2 files):
- Suplementary Table S1.xlsx
- Suplementary Table S2.xlsx
