# Supplementary material for: Cloning and Expression of a Truncated Form of the p72 Protein of the African Swine Fever Virus (ASFV) for Application in an Efficient Indirect ELISA System
Source: Pathogens. 2025 May 29;14(6):542. doi: 10.3390/pathogens14060542 (PMC12196084; doi:10.3390/pathogens14060542)
Supplement: Supplementary file 1 [file pathogens-14-00542-s001.zip › Suplementary Table S1.xlsx]

## Sheet: Hoja1
		Positive control sera from natural ASF infected pigs
		No.	Result IPT.	ELISA INgezim®PPA	DO iELISA recombinant p72
		1	1/640	0.7731	0.481
		2	1/640	1	0.744
		3	1/080	0.9967	0.307
		4	1/640	1.0022	0.3835
		5	1/080	0.9922	0.348
		6	1/080	0.9945	0.743
		7	1/160	1.0011	0.377
		8	1/080	0.99	0.662
		9	1/1280	1.0044	1.051
		10	1/640	0.9978	0.6265
		11	1/640	0.9978	0.5935
		12	1/080	1	0.516
		13	1/080	0.9956	0.322
		14	1/320	0.9967	1.4375
		15	nd	0.9967	0.9205
		16	1/512	0.9988	0.3505
		17	1/160	0.99	0.403
		18	1/160	0.9956	0.674
		19	1/160	0.9967	0.657
		20	1/160	0.9956	0.9685
		21	nd	0.9889	0.5525
		22	1/160	0.9967	0.8255
Suplementary Table S1. Optical density of serological results of 22/23 reference positive serum samples evaluated by iELISA ASF-p72-truncated protein and INgezim® PPA ELISA kit.
