# Supplementary material for: Cloning and Expression of a Truncated Form of the p72 Protein of the African Swine Fever Virus (ASFV) for Application in an Efficient Indirect ELISA System
Source: Pathogens. 2025 May 29;14(6):542. doi: 10.3390/pathogens14060542 (PMC12196084; doi:10.3390/pathogens14060542)
Supplement: Supplementary file 1 [file pathogens-14-00542-s001.zip › Suplementary Table S2.xlsx]

## Sheet: Hoja1
		Negative ASF control sera
		Identification	OD 1	OD 2	Average	SD	% cv
		1	0.111	0.106	0.108	0.00353553	3.27364
		2	0.138	0.135	0.1365	0.00212132	1.55408
		3	0.117	0.115	0.116	0.00141421	1.21915
		4	0.11	0.11	0.11	0	0
		5	0.162	0.171	0.1665	0.00636396	3.8222
		6	0.093	0.09	0.0915	0.00212132	2.31838
		7	0.085	0.084	0.0845	0.000707107	0.836813
		8	0.097	0.099	0.098	0.00141421	1.44308
		9	0.101	0.098	0.0995	0.00212132	2.13198
		10	0.103	0.1	0.1015	0.00212132	2.08997
		11	0.112	0.114	0.113	0.00141421	1.25152
		12	0.102	0.1	0.101	0.00141421	1.40021
		13	0.121	0.108	0.1145	0.00919239	8.02829
		14	0.092	0.093	0.0925	0.000707107	0.76444
		15	0.097	0.097	0.097	0	0
		16	0.091	0.094	0.0925	0.00212132	2.29332
		17	0.123	0.122	0.1225	0.000707107	0.57723
		18	0.123	0.125	0.124	0.00141421	1.14049
		19	0.103	0.101	0.102	0.00141421	1.38648
		20	0.1	0.122	0.111	0.0155563	14.0147
		21	0.107	0.109	0.108	0.00141421	1.30946
		22	0.115	0.115	0.1155	0	0
		23	0.2125	0.2125	0.2125	0	0
		24	0.193	0.193	0.193	0	0
		25	0.202	0.208	0.205	0.00424264	2.06958
		26	0.206	0.203	0.204	0.00212132	1.03986
		27	0.166	0.152	0.159	0.00989949	6.2261
		28	0.124	0.126	0.125	0.00141421	1.13137
		29	0.11	0.112	0.111	0.00141421	1.27407
		30	0.17	0.165	0.1675	0.00353553	2.11077
		31	0.109	0.103	0.106	0.00424264	4.00249
		32	0.079	0.068	0.0735	0.00777817	10.5826
		33	0.145	0.145	0.145	0	0
		34	0.163	0.148	0.1555	0.0106066	6.82097
		35	0.108	0.104	0.106	0.00282843	2.66833
		36	0.131	0.135	0.133	0.00282843	2.12664
		37	0.191	0.187	0.189	0.00282843	1.49652
		38	0.131	0.124	0.1275	0.00494975	3.88215
		39	0.111	0.11	0.1105	0.000707107	0.639916
		40	0.165	0.155	0.16	0.00707107	4.41942
		41	0.154	0.162	0.158	0.00565685	3.58029
		42	0.215	0.194	0.2045	0.0148492	7.26124
		43	0.14	0.119	0.1295	0.0148492	11.4666
Suplementary Table S2. Optical density of serological results of 43/46 reference negative serum samples evaluated by iELISA ASF-p72-truncated protein and calculated coefficient of variation percent (% CV) as the intra-assay evaluation % CV = 2.8.
